# Supplementary material for: Outcomes of Deferoxamine Action on H2O2-Induced Growth Inhibition and Senescence Progression of Human Endometrial Stem Cells
Source: Int J Mol Sci. 2021 Jun 3;22(11):6035. doi: 10.3390/ijms22116035 (PMC8199751; doi:10.3390/ijms22116035)
Supplement: Supplementary file 1 [file ijms-22-06035-s001.zip]

Archive with 1 entries (1 files):
- ijms-1192263-SI.pdf
